# Supplementary material for: Tumoral and circulating genomic landscape inform survival differences in colorectal carcinomatosis
Source: Transl Oncol. 2025 Apr 3;55:102379. doi: 10.1016/j.tranon.2025.102379 (PMC12002894; doi:10.1016/j.tranon.2025.102379)
Supplement: Supplementary file 6 [file mmc6.xlsx]

## Sheet: SRC
Supplementary Table 6: Survival associations by mutation for signet ring cell tumors
gene name	num	term	HR	-95% CI	+95% CI	p value
AKT3	2	mutation	4.41517e-09	neg Inf	Inf	0.999111
APC	4	mutation	0.776602	0.143518	4.20233	0.769154
AR	2	mutation	4.16865e-09	neg Inf	Inf	0.998757
ARID1A	2	mutation	0.984921	0.106581	9.10175	0.989315
ATM	4	mutation	0.480728	0.0612175	3.77506	0.486059
ATR	1	mutation	4.6203e-09	neg Inf	Inf	0.999213
ATRX	2	mutation	3.6719e-09	neg Inf	Inf	0.998921
BAP1	1	mutation	1.32565e-08	neg Inf	Inf	0.998598
BRAF	2	mutation	1.30392e-08	neg Inf	Inf	0.998276
BRCA1	1	mutation	1.32565e-08	neg Inf	Inf	0.998598
BRCA2	3	mutation	0.36875	0.0446412	3.04599	0.354417
CDK12	1	mutation	4.6203e-09	neg Inf	Inf	0.999213
CREBBP	1	mutation	4.6203e-09	neg Inf	Inf	0.999213
DDR2	1	mutation	3.09882e-09	neg Inf	Inf	0.998707
FANCA	1	mutation	4.6203e-09	neg Inf	Inf	0.999213
FANCD2	1	mutation	4.6203e-09	neg Inf	Inf	0.999213
FANCI	1	mutation	4.6203e-09	neg Inf	Inf	0.999213
FBXW7	2	mutation	1.30309e-08	neg Inf	Inf	0.998271
FGF3	1	mutation	4.6203e-09	neg Inf	Inf	0.999213
GNAS	2	mutation	0.47002	0.055309	3.99427	0.489241
KIT	1	mutation	5.32048e+11	neg Inf	Inf	0.999852
KRAS	3	mutation	0.423571	0.0531244	3.37721	0.417374
MLH1	1	mutation	3.18271e-09	neg Inf	Inf	0.998665
MRE11A	1	mutation	4.58573e-09	neg Inf	Inf	0.99919
MSH6	1	mutation	4.6203e-09	neg Inf	Inf	0.999213
MTOR	2	mutation	3.22358e-09	neg Inf	Inf	0.99845
MYCN	1	mutation	1.32565e-08	neg Inf	Inf	0.998598
NF1	2	mutation	3.22358e-09	neg Inf	Inf	0.99845
NF2	1	mutation	1.32565e-08	neg Inf	Inf	0.998598
NFE2L2	1	mutation	1.32565e-08	neg Inf	Inf	0.998598
NOTCH1	2	mutation	3.30974e-09	neg Inf	Inf	0.998384
NOTCH2	1	mutation	4.6203e-09	neg Inf	Inf	0.999213
NOTCH3	1	mutation	4.6203e-09	neg Inf	Inf	0.999213
NTRK1	1	mutation	4.6203e-09	neg Inf	Inf	0.999213
NTRK3	1	mutation	4.6203e-09	neg Inf	Inf	0.999213
PDGFRA	1	mutation	1.3329e-08	neg Inf	Inf	0.998509
PDGFRB	1	mutation	4.6203e-09	neg Inf	Inf	0.999213
PIK3CA	1	mutation	3.83373e-08	neg Inf	Inf	0.99845
PIK3R1	1	mutation	1.32565e-08	neg Inf	Inf	0.998598
PMS2	1	mutation	4.6203e-09	neg Inf	Inf	0.999213
POLE	1	mutation	4.6203e-09	neg Inf	Inf	0.999213
PTEN	2	mutation	3.30974e-09	neg Inf	Inf	0.998384
PTPN11	1	variant	3.85762e-08	neg Inf	Inf	0.998608
RAD50	1	mutation	4.6203e-09	neg Inf	Inf	0.999213
RAD51B	1	mutation	4.6203e-09	neg Inf	Inf	0.999213
RB1	2	mutation	0.71734	0.0903337	5.6964	0.753342
RHEB	1	mutation	3.09882e-09	neg Inf	Inf	0.998707
RNF43	3	mutation	0.672814	0.0745516	6.07201	0.724049
SETD2	1	mutation	4.6203e-09	neg Inf	Inf	0.999213
SLX4	3	mutation	1.00815	0.112279	9.05222	0.994214
SMAD4	7	mutation	0.377865	0.0828984	1.72237	0.208586
SMAD4	1	variant	3.02904e-08	neg Inf	Inf	0.998626
SMARCA4	1	mutation	4.6203e-09	neg Inf	Inf	0.999213
SOX2	1	mutation	1.20838e-08	neg Inf	Inf	0.99911
TP53	15	mutation	1.75628	0.582525	5.29508	0.317194
TSC1	1	mutation	1.32565e-08	neg Inf	Inf	0.998598
TSC2	2	mutation	3.22358e-09	neg Inf	Inf	0.99845
