# Supplementary material for: Tumoral and circulating genomic landscape inform survival differences in colorectal carcinomatosis
Source: Transl Oncol. 2025 Apr 3;55:102379. doi: 10.1016/j.tranon.2025.102379 (PMC12002894; doi:10.1016/j.tranon.2025.102379)
Supplement: Supplementary file 7 [file mmc7.xlsx]

## Sheet: Mucinous
Supplementary Table 7: Survival associations by mutation for mucinous tumors
gene name	num	term	HR	-95% CI	+95% CI	p value
ABL1	1	mutation	1.09342e-07	neg Inf	Inf	0.996756
AKT1	1	mutation	2.22669	0.306269	16.1889	0.429005
ALK	1	mutation	3.00644e-07	neg Inf	Inf	0.995544
APC	1	indeterminate	2.50168e-08	neg Inf	Inf	0.995799
APC	34	mutation	0.77128	0.436332	1.36335	0.371563
APC	1	variant	0.276516	0.0353863	2.16075	0.220396
ATM	2	indeterminate	3.24446e-08	neg Inf	Inf	0.994718
ATM	12	mutation	1.06463	0.459837	2.46488	0.883748
ATM	4	variant	0.728817	0.227208	2.33783	0.59477
BRAF	15	mutation	2.56066	1.26194	5.19594	0.0092044
CDH1	1	mutation	1.56345	0.21374	11.4362	0.659812
CDKN2A	2	indeterminate	0.664148	0.156399	2.82031	0.579115
CDKN2A	1	mutation	4.96589	0.670177	36.7964	0.116808
CDKN2A	1	variant	1.36017	0.187657	9.85873	0.760838
CSF1R	1	mutation	1.0945	0.151103	7.92787	0.928781
CTNNB1	3	mutation	2.14029	0.289776	15.8082	0.45575
EGFR	1	indeterminate	1.70609	0.235268	12.372	0.597175
EGFR	1	mutation	2.58617	0.354855	18.848	0.348441
ERBB2	3	mutation	1.98351	0.482095	8.16083	0.342631
FBXW7	10	mutation	1.43375	0.619247	3.31956	0.40028
FGFR1	2	mutation	2.25305	0.308259	16.4674	0.423487
FGFR3	3	indeterminate	0.460097	0.110515	1.91548	0.286065
FGFR3	2	mutation	3.18344	0.434036	23.3489	0.254702
FLT3	1	mutation	2.97682e-07	neg Inf	Inf	0.997093
FLT3	1	variant	2.98676e-07	neg Inf	Inf	0.996438
GNAS	21	mutation	1.43512	0.785612	2.62161	0.239963
IDH1	2	mutation	1.45928	0.200802	10.6049	0.708791
IDH2	1	mutation	1.82522	0.251533	13.2445	0.551812
JAK3	1	variant	0.378601	0.0501364	2.85898	0.3464
KIT	1	indeterminate	1.05927e-07	neg Inf	Inf	0.994943
KRAS	89	mutation	1.01629	0.637097	1.62116	0.945945
MET	2	mutation	1.06998e-07	#NAME?	#VALUE!	0.995465
MET	1	variant	1.12017	0.154637	8.11438	0.910566
MLH1	3	mutation	2.61591	0.632565	10.8178	0.184291
MPL	1	indeterminate	3.27399e-08	neg Inf	Inf	0.995806
NOTCH1	3	indeterminate	0.209755	0.0286499	1.53569	0.124139
NOTCH1	5	mutation	0.462658	0.0638255	3.35371	0.445674
NRAS	2	mutation	0.535243	0.07414	3.86411	0.53544
PIK3CA	26	mutation	0.703777	0.368917	1.34258	0.286419
PIK3CA	1	variant	1.09704	0.150855	7.97783	0.927102
PTEN	5	mutation	0.351757	0.0850343	1.45509	0.149238
RB1	1	indeterminate	3.25729e-08	neg Inf	Inf	0.995834
RB1	2	mutation	3.912e-08	neg Inf	Inf	0.997123
RET	3	indeterminate	0.201626	0.0275375	1.47628	0.114914
RET	1	mutation	7.96377e-07	v	#VALUE!	0.995529
SMAD4	31	mutation	0.555491	0.308142	1.00139	0.0505433
SMARCB1	1	indeterminate	1.69759	0.234108	12.3097	0.600599
SMARCB1	2	mutation	1.54822	0.211879	11.313	0.666644
SMO	1	mutation	45.1644	4.69793	434.195	0.000967528
SMO	1	variant	2.78887e-08	neg Inf	Inf	0.996125
STK11	1	indeterminate	1.67846	0.231466	12.1712	0.608423
STK11	2	mutation	1.07034e-07	neg Inf	Inf	0.996091
TP53	69	mutation	1.65011	1.03909	2.62043	0.0337998
VHL	1	indeterminate	1.87713	0.255865	13.7713	0.535685
VHL	1	variant	3.00285e-07	neg Inf	Inf	0.99639
DNMT3A	1	mutation	3.89975e-08	neg Inf	Inf	0.997843
AKT3	2	mutation	3.09078	0.400705	23.8403	0.278993
AR	2	mutation	1.26476	0.172896	9.25188	0.817049
ARID1A	2	mutation	2.25867	0.29611	17.2287	0.431886
ATR	1	mutation	52.9906	3.31409	847.292	0.00499789
AXL	1	mutation	3.82592e-08	neg Inf	Inf	0.997562
BAP1	7	mutation	0.893341	0.275537	2.89638	0.850928
BRCA1	1	mutation	3.60435	0.483201	26.886	0.211096
BRCA2	1	mutation	2.34884	0.318499	17.3221	0.402232
CDK12	1	mutation	4.17208e+17	neg Inf	Inf	1
CDKN1B	1	mutation	3.9403e-08	neg Inf	Inf	0.998157
CREBBP	4	mutation	1.08959	0.253144	4.68987	0.908272
ERBB3	1	mutation	1.08921e-07	neg Inf	Inf	0.9966
ESR1	2	mutation	3.70837e-08	neg Inf	Inf	0.996304
FANCA	3	mutation	1.28781e-08	neg Inf	Inf	0.99766
FANCI	2	mutation	1.37054e-08	neg Inf	Inf	0.998047
FGF19	2	mutation	1.3615e-08	neg Inf	Inf	0.998008
MAP2K1	1	mutation	3.84153e-08	neg Inf	Inf	0.997131
MAP2K4	1	mutation	2.9696e-07	neg Inf	Inf	0.998445
MSH2	2	mutation	1.08123e-07	neg Inf	Inf	0.996094
MTOR	1	mutation	2.09758	0.285032	15.4363	0.466961
MYC	1	mutation	1.08921e-07	neg Inf	Inf	0.9966
NF1	1	mutation	1.32243	0.180477	9.68995	0.783296
NF2	1	mutation	2.99629e-07	neg Inf	Inf	0.99701
NOTCH2	1	mutation	3.9403e-08	neg Inf	Inf	0.998157
NOTCH3	5	mutation	0.315448	0.0421928	2.35839	0.260985
PIK3R1	2	mutation	0.901151	0.123278	6.58732	0.918319
POLE	5	mutation	0.449595	0.060039	3.36675	0.436446
PPARG	1	mutation	1.09447e-07	neg Inf	Inf	0.997025
PTCH1	2	mutation	1.08123e-07	neg Inf	Inf	0.996094
RAD50	1	mutation	3.9403e-08	neg Inf	Inf	0.998157
RNF43	4	mutation	0.672827	0.0901686	5.02056	0.699171
SETD2	2	mutation	3.84378e-08	neg Inf	Inf	0.997512
SLX4	1	mutation	3.82592e-08	neg Inf	Inf	0.997562
SMARCA4	4	mutation	1.2928	0.298447	5.60011	0.731335
TOP1	1	mutation	3.84623e-08	neg Inf	Inf	0.997617
TSC1	2	mutation	3.69588e-08	neg Inf	Inf	0.996178
TSC2	5	mutation	1.19731e-08	neg Inf	Inf	0.996486
U2AF1	3	mutation	0.911175	0.124751	6.65516	0.926945
MYO18A	1	mutation	2.95684	0.377407	23.1657	0.301979
TET2	1	mutation	1.26061e-08	neg Inf	Inf	0.997943
WT1	1	mutation	1.06847e-07	neg Inf	Inf	0.997611
